# Supplementary material for: The Role of Swelling in the Regulation of OPA1-Mediated Mitochondrial Function in the Heart In Vitro
Source: Cells. 2023 Aug 8;12(16):2017. doi: 10.3390/cells12162017 (PMC10453793; doi:10.3390/cells12162017)
Supplement: Supplementary file 1 [file cells-12-02017-s001.zip]

Archive with 1 entries (1 files):
- cells-2485044-supplementary.pdf
